# Supplementary material for: Differential effects on TDP-43, piezo-2, tight-junction proteins in various brain regions following repetitive low-intensity blast overpressure
Source: Front Neurol. 2023 Oct 9;14:1237647. doi: 10.3389/fneur.2023.1237647 (PMC10593467; doi:10.3389/fneur.2023.1237647)
Supplement: Supplementary file 1 [file Table_1.XLSX]

## Sheet: TDP-43
	outliers?	normal (D'Agostino)?	normal (Shapiro-Wilk)	ANOVA	Tukey	Kruskal	Dunn	Brown Forsythe	Dunnett's
1x CTX	no	N too small	yes	*	n.s.	*	n.s.	n.s.	-
4x CTX	no	N too small	yes	**	4x4 vs. 4x6.5 (**)	*	4x4 vs. 4x6.5 (*)	n.s.	-
14x CTX	no	N too small	yes	n.s.	n.s.	n.s.	n.s.	n.s.	-
30x CTX	no	N too small	yes	n.s.	n.s.	n.s.	n.s.	n.s.	-
30x side CTX	no	N too small	yes	**	sham vs. 4(**) 30x4 vs. 30x8.5 (**)	**	sham vs. 4(*) 30x4 vs. 30x8.5 (*)	n.s.	-
1x FC	no	N too small	yes	*	1x4 vs 1x6.5 (*) 1x6.5 vs. 1x8.5 (*)	*	1x4 vs 1x6.5 (*)	n.s.	-
4x FC	no	N too small	yes	****	sham vs. 8.5 (***) 4x4 vs. 4x8.5 (**) 4x6.5 vs. 4x8.5 (****)	**	sham vs. 8.5 (*) 4x6.5 vs. 4x8.5 (**)	n.s.	-
14x FC	no	N too small	14x8.5 no (**)	**	sham vs. 14x6.5 (*) 14x4 vs. 14x6.5 (**)	**	14x4 vs. 14x6.5 (**)	n.s.	-
30x FC	no	N too small	30x6.5 no (*)	***	sham vs. 30x8.5 (*) 30x4 vs. 30x8.5 (*) 30x 6.5 vs. 30x8.5 (***)	**	30x6.5 vs. 30x8.5 (***)	n.s.	-
30x side FC	no	N too small	yes	**	sham vs. 30x8.5 (**) 30x4 vs. 30x8.5 (**) 30x6.5 vs. 30x8.5 (**)	*	30x6.5 vs. 30x8.5 (*)	n.s.	-
1x HP	yes (sham) -->	N too small	sham (**) 1x6.5 (*)	*	sham vs. 1x4 (*) sham vs. 1x8.5(*)	n.s.	n.s.	n.s.	-
1 HP outlier removed	no	N too small	1x6.5 (*)	**	sham vs. 1x4 (**) sham vs. 1x6.5 (**) sham vs. 1x8.5 (**)	*	sham vs. 1x8.5 (*)	n.s.	-
4x HP	no	N too small	yes	***	sham vs. 4x8.5 (**) 4x4 vs. 4x8.5 (**) 4x6.5 vs. 4x8.5 (***)	**	4x6.5 vs. 4x8.5 (**)	n.s.	-
14x HP	no	N too small	yes	n.s.	n.s.	n.s.	n.s.	n.s.	-
30x HP	no	N too small	30x6.5 no (*)	***	sham vs. 30x8.5 (*) 30x4 vs. 30x8.5 (*) 30x 6.5 vs. 30x8.5 (***)	**	30x6.5 vs. 30x8.5 (***)	n.s.	-
30x side HP	no	N too small	yes	****	sham vs. 8.5 (***) 30x4 vs. 30x8.5 (***) 30x6.5 vs. 30x8.5 (****)	*	sham vs. 30x8.5 (*) 30x4 vs. 30x8.5 (*) 30x6.5 vs. 30x8.5 (*)	n.s.	-
1x cerebellum	no	N too small	sham (*) 1x4 (*)	****	sham vs. 1x4 (****), 1x4 vs. 1x6.5 (**), 1x4 vs. 1x6.5 (****), 1x6.5 vs. 1x8.5 (**)	***	1x4 vs. 1x8.5 (***), 1x6.5 vs. 1x8.5 (*)	n.s.	-
4x cerebellum	no	N too small	sham (*)	n.s.	n.s.	n.s.	n.s.	n.s.	-
14x cerebellum	no	N too small	yes	n.s.	n.s.	n.s.	n.s.	n.s.	-
30x cerebellum	no	N too small	yes	****	sham vs. 30x6.5 (**), sham vs. 30x8.5 (**), 30x4 vs. 30x6.5 (***), 30x4 vs. 30x8.5 (**), 30x6.5 vs. 30x8.5 (****)	***	30x6.5 vs. 30x8.5 (***)	n.s.	-
30x side cerebellum	no	N too small	yes	*	30x6.5 vs. 30x8.5 (*)	*	30x6.5 vs. 30x8.5 (**)	n.s.	-

## Sheet: GFAP
	outliers?	normal (D'Agostino)?	normal (Shapiro-Wilk)	ANOVA	Tukey	Kruskal	Dunn	Brown Forsythe	Dunnett's
1x CTX	no	N too small	yes	****	sham vs. 1x8.5 (***) 1x4 vs. 1x8.5 (***) 1x6.5 vs. 1x8.5 (**)	**	sham vs. 1x8.5 (**) 1x4 vs. 1x8.5 (*)	***	sham vs. 1x8.5 (*) 1x4 vs. 1x8.5 (**) 1x6.5 vs. 1x8.5 (**)
4x CTX	no	N too small	yes	n.s.	n.s.	n.s.	n.s.	n.s.	-
14x CTX	no	N too small	yes	n.s.	n.s.	n.s.	n.s.	n.s.	-
30x CTX	no	N too small	30x 4 psi (*)	*	sham vs. 30x8.5 (*) 30x4 vs. 30x8.5 (*)	*	30x4 vs. 30x8.5 (*)	n.s.	-
30x side CTX	no	N too small	yes	****	sham vs. 30x4 (****) 30x4 vs. 30x6.5 (**) 30x4 vs. 30x8.5 (**)	**	sham vs. 30x4 (**) 30x4 vs. 30x8.5 (*)	n.s.	-
1x FC	no	N too small	yes	*	1x4 vs. 1x8.5 (**)	*	1x4 vs. 1x8.5 (*)	n.s.	-
4x FC	no	N too small	yes	***	sham vs. 4x6.5 (**) 4x4 vs. 4x6.5 (***) 4x6.5 vs. 4x8.5 (**)	**	sham vs. 4x6.5 (*) 4x4 vs. 4x6.5 (*)	n.s.	-
14x FC	no	N too small	yes	***	sham vs. 14x6.5 (*) 14x4 vs. 14x6.5 (***) 14x4 vs. 14x8.5 (**)	**	14x4 vs. 14x6.5 (***)	**	14x4 vs. 14x6.5 (****) 14x4 vs. 14x8.5 (**)
30x FC	no	N too small	yes	n.s.	n.s.	n.s.	n.s.	n.s.	-
30x side FC	no	N too small	yes	****	sham vs. 30x8.5 (****) 30x4 vs. 30x6.5 (*) 30x4 vs. 30x8.5 (****) 30x6.5 vs. 30x8.5 (****)	***	sham vs. 30x8.5 (**) 30x4 vs. 30x8.5 (**)	***	sham vs. 30x6.5 (*) sham vs. 30x8.5 (**) 30x4 vs. 30x6.5 (****) 30x4 vs. 30x8.5 (*) 30x6.5 vs. 30x8.5 (*)
1x HP	no	N too small	yes	*	1x6.5 vs. 1x8.5 (*)	*	1x6.5 vs. 1x8.5 (*)	n.s.	-
4x HP	no	N too small	yes	****	sham vs. 4x8.5 (***) 4x4 vs. 4x8.5 (****) 4x6.5 vs. 4x8.5 (****)	***	4x4 vs. 4x8.5 (**) 4x6.5 vs. 4x8.5 (**)	n.s.	-
14x HP	no	N too small	14x4 psi (*)	n.s.	n.s.	*	14x6.5 vs. 14x8.5 (*)	n.s.	n.s.
30x HP	no	N too small	yes	n.s.	n.s.	n.s.	n.s.	n.s.	-
30x side HP	no	N too small	yes	**	sham vs. 30x8.5 (**) 30x6.5 vs. 30x8.5 (**)	**	sham vs. 30x8.5 (**) 30x6.5 vs. 30x8.5 (**)	n.s.	-
1x cerebellum	no	N too small	30x sham (*)	****	sham vs. 1x4 (***), 1x4 vs. 1x6.5 (****), 1x4 vs. 1x8.5 (***)	**	1x4 vs. 1x6.5 (**)	n.s.	-
4x cerebellum	no	N too small	yes	****	sham vs. 4x4 (**), sham vs. 4x6.5 (**), 4x4 vs. 4x6.5 (****), 4x4 vs. 4x8.5 (****)	***	4x4 vs. 4x6.5 (***), 4x4 vs. 4x8.5 (*)	n.s.	-
14x cerebellum	no	N too small	yes	n.s.	n.s.	n.s.	n.s.	n.s.	-
30x cerebellum	no	N too small	yes	****	sham vs. 30x6.5 (****), sham vs. 30x8.5 (*), 30x4 vs. 30x6.5 (****), 30x4 vs. 30x8.5 (***), 30x6.5 vs. 30x8.5 (****)	***	sham vs. 30x6.5 (*), 30x6.5 vs. 30x8.5 (***)	n.s.	-
30x side cerebellum	no	N too small	yes	***	sham vs. 30x8.5 (**), 30x4 vs. 30x8.5 (***), 30x6.5 vs. 30x8.5 (***)	**	30x4 vs. 30x8.5 (**), 30x6.5 vs. 30x8.5 (*)	n.s.	-

## Sheet: Piezo2
	outliers?	normal (D'Agostino)?	normal (Shapiro-Wilk)	ANOVA	Tukey	Kruskal	Dunn	Brown Forsythe	Dunnett's
1x CTX	no	N too small	yes	**	sham vs. 1x4 (*) sham vs. 1x8.5 (***) 1x6.5 vs. 1x8.5 (*)	***	sham vs. 1x4 (**) sham vs. 1x8.5 (**)	n.s.	-
4x CTX	yes (4x6.5 psi)	N too small	4x6.5 psi (**)	**	sham vs. 4x6.5 (**)	**	sham vs. 4x6.5 (**)	n.s.	-
4x CTX outlier removed	no	N too small	yes	*	sham vs. 4x6.5 (**) sham vs. 4x8.5 (*)	*	sham vs. 4x6.5 (*)	*	sham vs. 4x6.5 (*)
14x CTX	no	N too small	yes	*	n.s.	*	sham vs. 14x4 (*)	n.s.	-
30x CTX	no	N too small	yes	n.s.	n.s.	n.s.	n.s.	n.s.	-
30x side CTX	no	N too small	yes	**	sham vs. 30x4 (*) 30x4 vs. 30x6.5 (**) 30x4 vs. 30x8.5 (*)	*	30x4 vs. 30x6.5 (*)	n.s.	-
1x FC	no	N too small	yes	*	sham vs. 1x8.5 (**)	*	sham vs. 1x8.5 (**)	*	sham vs. 1x4 (*)
4x FC	no	N too small	yes	n.s.	n.s.	n.s.	n.s.	n.s.	-
14x FC	no	N too small	yes	****	sham vs. 14x6.5 (****) sham vs. 14x8.5 (*) 14x4 vs. 14x6.5 (***) 14x4 vs. 14x8.5 (*)	**	sham vs. 14x6.5 (**) 14x4 vs. 14x6.5 (**)	n.s.	-
30x FC	no	N too small	yes	n.s.	n.s.	n.s.	n.s.	n.s.	-
30x side FC	no	N too small	yes	****	sham vs 30x8.5 (****) 30x4 vs. 30x8.5 (***) 30x6.5 vs. 30x8.5 (****)	**	sham vs. 30x8.5 (**) 30x4 vs. 30x8.5 (*)	n.s.	-
1x HP	no	N too small	yes	n.s.	n.s.	n.s.	n.s.	n.s.	-
4x HP	no	N too small	4x8.5 psi (*)	**	sham vs. 4x4 (**), sham vs. 4x6.5 (*), sham vs. 4x8.5 (*)	*	sham vs. 4x4 (*)	n.s.	-
14x HP	no	N too small	yes	**	sham vs 14x8.5 (**)	*	sham vs. 14x8.5 (*)	n.s.	-
30x HP	yes (30x6.5psi) -->	N too small	30x6.5 psi (**)	*	n.s.	*	n.s.	n.s.	-
30x HP outlier removed	no	N too small	30x6.5 psi (**)	**	sham vs. 30x6.5 (*) 30x6.5 vs. 30x8.5 (*)	*	sham vs. 30x6.5 (*)	n.s.	-
30x side HP	no	N too small	yes	n.s.	n.s.	n.s.	n.s.	n.s.	-
1x cerebellum	no	N too small	sham (*)	**	sham vs. 1x4 (*) 1x4 vs. 1x8.5 (**)	**	sham vs. 1x4 (*) 1x4 vs. 1x8.5 (**)	n.s.	-
4x cerebellum	no	N too small	sham (*)	*	4x6.5 vs. 4x8.5 (**)	*	4x6.5 vs. 4x8.5 (*)	n.s.	-
14x cerebellum	no	N too small	sham (*)	n.s.	n.s.	n.s.	n.s.	n.s.	-
30x cerebellum	no	N too small	30x6.5 psi (*)	****	sham vs 30x4 (****), sham vs 30x6.5 (****), sham v 30x8.5 (**), 30x6.5 vs 30x8.5 (*)	**	sham v 30x4 (*), sham v 30x6.5 (**)	n.s.	-
30x side cerebellum	no	N too small	yes	*	sham vs 30x8.5 (*)	n.s.	n.s.	n.s.	-
