# Supplementary material for: Differential effects on TDP-43, piezo-2, tight-junction proteins in various brain regions following repetitive low-intensity blast overpressure
Source: Front Neurol. 2023 Oct 9;14:1237647. doi: 10.3389/fneur.2023.1237647 (PMC10593467; doi:10.3389/fneur.2023.1237647)
Supplement: Supplementary file 6 [file Data_Sheet_3.CSV]

Number of families	1
Number of comparisons per family	10
Alpha	0.05
Tukey's multiple comparisons test	Mean Diff.	95.00% CI of diff.	Below threshold?	Summary	Adjusted P Value
1x Sham vs. 4x	0	-0.4965 to 0.4965	No	ns	>0.9999	A-B
1x Sham vs. 14x	1.67E-07	-0.4441 to 0.4441	No	ns	>0.9999	A-C
1x Sham vs. 30x	1.67E-07	-0.4441 to 0.4441	No	ns	>0.9999	A-D
1x Sham vs. 30x side	1.67E-07	-0.4441 to 0.4441	No	ns	>0.9999	A-E
4x vs. 14x	1.67E-07	-0.4965 to 0.4965	No	ns	>0.9999	B-C
4x vs. 30x	1.67E-07	-0.4965 to 0.4965	No	ns	>0.9999	B-D
4x vs. 30x side	1.67E-07	-0.4965 to 0.4965	No	ns	>0.9999	B-E
14x vs. 30x	0	-0.4441 to 0.4441	No	ns	>0.9999	C-D
14x vs. 30x side	0	-0.4441 to 0.4441	No	ns	>0.9999	C-E
30x vs. 30x side	0	-0.4441 to 0.4441	No	ns	>0.9999	D-E
Test details	Mean 1	Mean 2	Mean Diff.	SE of diff.	n1	n2	q	DF
1x Sham vs. 4x	1	1	0	0.168	6	4	0	23
1x Sham vs. 14x	1	1	1.67E-07	0.1502	6	6	1.57E-06	23
1x Sham vs. 30x	1	1	1.67E-07	0.1502	6	6	1.57E-06	23
1x Sham vs. 30x side	1	1	1.67E-07	0.1502	6	6	1.57E-06	23
4x vs. 14x	1	1	1.67E-07	0.168	4	6	1.40E-06	23
4x vs. 30x	1	1	1.67E-07	0.168	4	6	1.40E-06	23
4x vs. 30x side	1	1	1.67E-07	0.168	4	6	1.40E-06	23
14x vs. 30x	1	1	0	0.1502	6	6	0	23
14x vs. 30x side	1	1	0	0.1502	6	6	0	23
30x vs. 30x side	1	1	0	0.1502	6	6	0	23
